# Supplementary material for: Structure of the G protein chaperone and guanine nucleotide exchange factor Ric-8A bound to Gαi1
Source: Nat Commun. 2020 Feb 26;11:1077. doi: 10.1038/s41467-020-14943-4 (PMC7044438; doi:10.1038/s41467-020-14943-4)
Supplement: Supplementary file 7 — Source Data [file 41467_2020_14943_MOESM7_ESM.xlsx]

## Sheet: Figure 4
Figure 4
		mGai1	pRic8A	L383E	Y412A	A415W	E478A	E478K	L482D
	Rates	0.1054	0.829	0.5291	1.0319	0.1613	0.3751	0.5188	0.3387
		0.1224	0.9457	0.5374	1.0163	0.161	0.445	0.5454	0.3134
		0.1228	0.9752	0.5624	1.1619	0.1625	0.5317	0.59	0.3106
		0.1225	0.9744	0.4232	0.9871	0.1113	0.5453	0.5352	0.3373
		0.1233	0.8731	0.3763	0.5989	0.0985	0.348	0.5902	0.3425
		0.1547	0.9974	0.2699	0.6528
		0.1429	0.8537	0.4219	0.9662
			0.9118		0.9074
					0.9109
					0.8896
					0.8702

## Sheet: Figure ED 2
Figure ED 2
		GDP-GTPyS Exchange			GTPyS Binding
		Control_pR491	3Nb	4 Nb	Control:complex	3Nb:complex	4Nb:complex
	Rates	2.9875	2.7396	3.2771	9.1186	13.5153	11.0281
		1.3916	3.034	2.3537	9.9519	4.3877	10.847
		1.7226	1.9398	2.2125	8.5862	10.1485	8.8764
		2.0111	2.3609	1.7018	8.2677	7.8455	11.0223
		1.7826	2.1138	1.6975	9.0478	8.6906	11.9978
		2.0316	2.1416		9.1536		7.895
		1.2472	2.2608
			1.8556
